# Supplementary material for: Comparative Analysis of the Systematics and Evolution of the Pampus Genus of Fish (Perciformes: Stromateidae) Based on Osteology, Population Genetics and Complete Mitogenomes
Source: Animals (Basel). 2024 Mar 6;14(5):814. doi: 10.3390/ani14050814 (PMC10930999; doi:10.3390/ani14050814)
Supplement: Supplementary file 1 [file animals-14-00814-s001.zip]

Archive with 20 entries (19 files):
- Supplementary information/
- Supplementary information/Fig. S1.pdf
- Supplementary information/Fig. S10.pdf
- Supplementary information/Fig. S11.pdf
- Supplementary information/Fig. S12.pdf
- Supplementary information/Fig. S13.pdf
- Supplementary information/Fig. S14.pdf
- Supplementary information/Fig. S15.pdf
- Supplementary information/Fig. S16.pdf
- Supplementary information/Fig. S2.pdf
- Supplementary information/Fig. S3.pdf
- Supplementary information/Fig. S4.pdf
- Supplementary information/Fig. S5.pdf
- Supplementary information/Fig. S6.pdf
- Supplementary information/Fig. S7.pdf
- Supplementary information/Fig. S8.pdf
- Supplementary information/Fig. S9.pdf
- Supplementary information/Table S1.pdf
- Supplementary information/Table S2.pdf
- Supplementary information/Table S3.pdf
